# Supplementary material for: Mono or Dual Antiplatelet Therapy for Treating Patients with Peripheral Artery Disease after Lower Extremity Revascularization: A Systematic Review and Meta-Analysis
Source: Pharmaceuticals (Basel). 2022 May 12;15(5):596. doi: 10.3390/ph15050596 (PMC9144146; doi:10.3390/ph15050596)
Supplement: Supplementary file 1 [file pharmaceuticals-15-00596-s001.zip]

Archive with 1 entries (1 files):
- pharmaceuticals-1689666-supplementary.pdf
